# Supplementary material for: Genome-wide association analysis identifies a candidate gene controlling seed size and yield in Xanthoceras sorbifolium Bunge
Source: Hortic Res. 2023 Nov 22;11(1):uhad243. doi: 10.1093/hr/uhad243 (PMC10788774; doi:10.1093/hr/uhad243)
Supplement: Web_Material_uhad243 [file web_material_uhad243.zip]

Archive with 11 entries (11 files):
- Figure S1.pdf
- Figure S2.pdf
- Figure S3.pdf
- Figure S4.pdf
- Figure S5.pdf
- Figure S6.pdf
- Table S1.xlsx
- Table S2.xlsx
- Table S3.xlsx
- Table S4.xlsx
- Table S5.xlsx
