# Supplementary material for: Genome-wide association analysis identifies a candidate gene controlling seed size and yield in Xanthoceras sorbifolium Bunge
Source: Hortic Res. 2023 Nov 22;11(1):uhad243. doi: 10.1093/hr/uhad243 (PMC10788774; doi:10.1093/hr/uhad243)
Supplement: Web_Material_uhad243 [file web_material_uhad243.zip › Table S1.xlsx]

## Sheet: Sheet1
Table S1. Detailed information on the quality of 222 yellow horn germplasm resequencing data.
Sample ID	Originated	Resequencing Detail
		Raw Base(Gb)	Clean Base(Gb)	Q20(%)	Q30(%)	reads with low quality(%)	reads with too many N(%)	duplication rate(%)	GC Content(%)
1	Tongliao, China	8.36329	8.29495	97.8553	93.5494	0.310711	0	14.6033	38.3609
2	Tongliao, China	8.75589	8.68094	98.0322	94.2035	0.338628	0.000805	16.4631	38.1516
4	Tongliao, China	8.77079	8.69195	98.1002	94.3296	0.319699	0.000752	15.8844	38.5649
9	Tongliao, China	8.72562	8.65349	98.0371	94.2162	0.366528	0.000777	16.1797	38.6798
16	Tongliao, China	7.91115	7.84423	98.0456	94.2374	0.341878	0.0008	14.1039	39.3688
17	Tongliao, China	6.95254	6.89455	97.2718	92.3266	0.390915	0.00066	8.86598	37.8382
19	Tongliao, China	7.33479	7.27475	98.0388	94.1887	0.339703	0.000851	15.0223	37.464
23	Tongliao, China	7.85645	7.79642	98.2448	94.6902	0.339096	0.000852	15.8649	40.3145
24	Tongliao, China	8.27726	8.21664	98.1987	94.5802	0.307373	0.000761	16.7018	38.4993
29	Tongliao, China	7.62894	7.56889	97.9277	93.7757	0.309381	0	14.1762	37.7512
33	Tongliao, China	8.36534	8.3032	98.1579	94.4666	0.330507	0.000735	16.4471	39.1789
39	Tongliao, China	7.7063	7.64564	97.9684	93.8235	0.280754	0	14.2436	37.3514
40	Tongliao, China	9.48247	9.38464	98.0628	94.3031	0.506646	0.000886	17.7991	39.6663
41	Tongliao, China	8.17947	8.11154	98.1678	94.5119	0.328914	0.000851	14.6295	38.5437
46	Tongliao, China	8.30343	8.23949	98.1483	94.4708	0.323751	0.000831	15.2194	38.9051
47	Tongliao, China	7.08493	7.02855	98.1587	94.4709	0.317275	0.000805	14.6676	41.0186
48	Tongliao, China	7.64079	7.57468	98.0766	94.2942	0.31865	0.000828	14.4567	38.4454
49	Tongliao, China	7.39353	7.3348	98.0965	94.3347	0.330455	0.000795	14.3034	40.5823
52	Tongliao, China	6.98151	6.91914	97.8086	93.6637	0.511264	0.000511	13.8771	41.3864
55	Tongliao, China	7.49357	7.42331	98.0601	94.2824	0.381823	0.000813	15.1972	39.8177
57	Tongliao, China	7.43183	7.3608	97.9927	94.1181	0.351244	0.000791	13.6084	39.0957
59	Tongliao, China	8.02868	7.95714	97.9113	93.9101	0.38286	0.000736	13.7554	38.9679
66	Tongliao, China	7.87923	7.81008	97.9373	93.9545	0.351609	0.000845	15.5301	37.8534
68	Tongliao, China	8.30315	8.22663	98.061	94.2516	0.333119	0.000806	15.1341	38.9147
69	Tongliao, China	7.80314	7.73572	97.8509	93.646	0.356183	0.000823	13.6303	43.3314
70	Tongliao, China	7.69651	7.61891	97.8703	93.8027	0.411159	0.00078	15.0364	40.9748
71	Tongliao, China	6.9228	6.86635	97.6948	93.3845	0.383559	0.000585	12.7442	39.2627
72	Tongliao, China	7.18701	7.12125	97.0184	91.8102	0.447871	0.000826	8.07379	37.5806
74	Tongliao, China	7.60237	7.53255	98.0277	94.1617	0.359347	0.000805	13.9033	40.6597
76	Tongliao, China	6.90078	6.83525	97.7246	93.4497	0.360046	0.000287	13.3586	38.1635
81	Tongliao, China	7.0488	6.99375	97.807	93.6313	0.361112	0.000541	13.2994	38.8507
83	Tongliao, China	7.39471	7.33313	98.0257	94.171	0.34777	0.000771	14.6256	39.5675
87	Tongliao, China	6.78473	6.72476	97.7583	93.5377	0.457539	0.000469	13.9819	40.3223
89	Tongliao, China	6.82896	6.77175	97.6468	93.2301	0.370155	0.000224	12.2104	38.3548
92	Tongliao, China	6.8684	6.80677	97.8012	93.6325	0.348107	0.000354	13.4873	38.5343
93	Tongliao, China	7.41379	7.3573	98.253	94.7023	0.32799	0.000878	16.0414	42.5877
94	Tongliao, China	8.02253	7.94898	98.0202	94.1654	0.387555	0.000871	14.8981	40.1235
95	Tongliao, China	6.79551	6.74224	97.6486	93.2503	0.358115	0.000415	11.9021	39.4747
96	Tongliao, China	8.5443	8.4641	97.9814	94.0879	0.373568	0.000867	15.3567	38.3794
97	Tongliao, China	7.50694	7.44073	98.0434	94.2358	0.377011	0.000811	14.8314	39.8569
101	Tongliao, China	6.7104	6.65519	97.2031	92.2035	0.42103	0.000782	8.83851	37.7715
106	Tongliao, China	9.98102	9.87423	98.0945	94.3635	0.35574	0.000583	14.8422	39.4283
110	Tongliao, China	9.52861	9.45348	98.1446	94.4654	0.37252	0.000759	14.9328	43.0319
111	Tongliao, China	8.03177	7.96144	98.1428	94.4834	0.353306	0.000784	15.5646	40.0328
112	Tongliao, China	6.94102	6.87935	97.8641	93.7513	0.435688	0.000242	14.5516	41.6376
113	Tongliao, China	7.09934	7.0347	97.1956	92.1976	0.4381	0.000647	9.04962	38.2057
116	Tongliao, China	6.98481	6.92544	97.2742	92.3531	0.403544	0.000644	9.08751	37.9944
118	Tongliao, China	7.09155	7.03156	97.5952	93.133	0.382232	0.000491	12.0419	39.0678
119	Tongliao, China	7.0229	6.96472	98.1939	94.5769	0.35725	0.00094	13.748	43.1052
122	Tongliao, China	6.93155	6.86997	97.7799	93.5829	0.355046	0.000394	13.1723	39.1871
123	Tongliao, China	6.80525	6.73212	97.1237	92.071	0.490739	0.000238	11.6638	39.2523
125	Tongliao, China	6.76315	6.69853	97.3835	92.655	0.44708	0.000182	11.8141	38.9675
128	Tongliao, China	6.98711	6.9295	97.5657	93.0619	0.393467	0.000107	13.4068	38.3166
129	Tongliao, China	7.87897	7.79615	98.1739	94.5499	0.3442	0.000735	15.1149	40.5071
130	Tongliao, China	7.77845	7.70246	97.9713	94.0224	0.357653	0.000864	15.7721	39.423
133	Tongliao, China	8.96717	8.88902	97.9069	93.8669	0.349498	0.00083	13.7577	38.5702
134	Tongliao, China	7.07109	7.01953	97.7983	93.5846	0.329385	0.000229	13.0758	38.7643
136	Tongliao, China	7.53142	7.45649	98.1593	94.4981	0.354076	0.000801	15.1342	40.6154
137	Tongliao, China	8.18681	8.09817	97.9776	94.0856	0.44399	0.000759	14.9719	41.9895
138	Tongliao, China	7.30692	7.23683	98.1493	94.4749	0.353258	0.000484	15.5886	39.4616
139	Tongliao, China	6.82515	6.76677	97.6746	93.2801	0.347838	0.000185	12.6032	38.0817
141	Tongliao, China	6.80369	6.73634	98.1684	94.4787	0.310583	0.000833	14.028	39.7215
145	Tongliao, China	8.37878	8.28778	98.0447	94.2472	0.344374	0.000781	15.0682	39.328
146	Tongliao, China	7.87794	7.8032	97.9836	93.9093	0.30429	0	14.8073	37.8861
147	Tongliao, China	8.39326	8.29139	97.7393	93.5314	0.485954	0.000801	14.6647	42.1656
154	Tongliao, China	7.47985	7.40642	98.041	94.2289	0.370628	0.000814	14.5333	39.7875
156	Tongliao, China	8.79778	8.72239	97.936	93.9494	0.352234	0.000733	15.0259	39.2859
157	Tongliao, China	8.58113	8.49215	97.9204	93.9326	0.377499	0.000731	15.4632	39.9859
160	Tongliao, China	7.15262	7.10126	97.8522	93.6973	0.350028	0.000193	13.536	41.1171
163	Tongliao, China	7.47027	7.39459	98.0947	94.3831	0.394495	0.000988	14.9394	40.7825
164	Tongliao, China	6.59067	6.52294	98.1392	94.4654	0.339444	0.000769	13.6273	40.5386
167	Tongliao, China	8.12881	8.04935	98.1434	94.4885	0.389898	0.000867	16.9321	41.3805
171	Tongliao, China	8.39696	8.31046	98.1577	94.5126	0.415236	0.000743	16.9349	41.8933
172	Tongliao, China	7.79826	7.73212	98.0523	94.2478	0.336556	0.000804	13.6055	38.612
173	Tongliao, China	6.86285	6.80007	97.5874	93.1055	0.383128	0.000197	13.0428	38.7288
178	Tongliao, China	6.05356	6.0051	97.8005	93.289	0.265307	0	13.2249	37.6719
180	Tongliao, China	6.98429	6.92627	97.1865	92.1673	0.416198	0.000842	8.57643	37.6035
181	Tongliao, China	7.56247	7.50082	98.1315	94.4011	0.322062	0.00071	15.1152	39.3491
182	Tongliao, China	8.5508	8.46485	97.865	93.7835	0.371878	0.000817	16.1427	38.1703
183	Tongliao, China	8.82039	8.73655	97.8543	93.6278	0.324802	0	13.6194	38.2371
188	Tongliao, China	6.72465	6.66881	97.7715	93.5439	0.36775	0.000442	12.9164	39.29
189	Tongliao, China	7.34036	7.27517	98.2185	94.6518	0.342735	0.000846	16.6657	42.8651
190	Tongliao, China	8.99232	8.90926	98.1629	94.5055	0.335686	0.000811	17.4654	40.7095
191	Tongliao, China	9.47127	9.38079	97.9229	93.9474	0.384858	0.000801	15.9143	39.1681
193	Tongliao, China	7.82416	7.75426	98.1251	94.4103	0.341569	0.000767	14.7866	39.4331
194	Tongliao, China	9.69608	9.61219	98.109	94.3762	0.335833	0.000814	17.1671	38.6827
199	Tongliao, China	8.62046	8.53419	97.714	93.3812	0.423047	0.000776	13.9102	40.7278
203	Tongliao, China	7.50038	7.42781	98.1414	94.4675	0.371421	0.000684	15.4027	41.4198
207	Tongliao, China	6.50558	6.45337	97.2518	92.3101	0.407927	0.000747	8.62626	38.4562
209	Tongliao, China	8.6731	8.5884	98.0729	94.2965	0.35221	0.000802	16.5846	39.0912
210	Tongliao, China	6.90862	6.84478	97.8326	93.7315	0.383695	0.000282	12.9633	42.3774
213	Tongliao, China	7.13934	7.07048	97.7248	93.4866	0.382078	0.000164	13.8799	38.9903
214	Tongliao, China	7.54321	7.46623	98.012	94.1505	0.366405	0.000799	13.4752	40.7248
216	Tongliao, China	8.168	8.09056	98.0005	94.1132	0.349903	0.000735	14.7322	39.0226
217	Tongliao, China	6.0409	5.98475	97.0858	91.9796	0.444803	0.000834	7.55185	38.1897
219	Tongliao, China	8.71423	8.6344	98.1098	94.3633	0.363461	0.000802	16.6204	40.2056
220	Tongliao, China	7.07988	7.02164	97.8252	93.6675	0.360824	0.000229	13.6704	39.255
221	Tongliao, China	7.82928	7.75754	98.1013	94.3692	0.35304	0.000674	13.1954	39.5017
222	Tongliao, China	8.63329	8.5486	97.8182	93.542	0.334249	0	13.4361	37.5715
224	Tongliao, China	6.62509	6.56588	97.7094	93.431	0.395216	0.000308	13.1019	39.1257
225	Tongliao, China	9.43182	9.34075	97.9889	94.0666	0.354371	0.000859	16.6344	38.7858
226	Tongliao, China	6.79926	6.74588	97.81	93.6307	0.337104	0.000181	12.7582	38.0483
228	Tongliao, China	8.2554	8.17309	97.9406	93.9733	0.38256	0.00073	13.9145	39.6413
229	Tongliao, China	7.79719	7.7227	98.1559	94.4884	0.373581	0.000785	16.1026	43.0628
230	Tongliao, China	7.9478	7.86031	98.0701	94.3359	0.434064	0.000827	16.7521	43.5352
231	Tongliao, China	7.80729	7.73795	97.9701	94.0379	0.354845	0.000699	14.9406	38.847
233	Tongliao, China	6.69416	6.63876	97.3386	92.4903	0.394728	0.000766	9.53446	37.8672
234	Tongliao, China	8.14178	8.07592	98.1663	94.5089	0.314621	0.000781	14.7802	38.0644
235	Tongliao, China	8.3772	8.29461	97.7235	93.4254	0.42422	0.00091	13.9276	40.8285
237	Tongliao, China	6.9562	6.89765	97.687	93.3335	0.36934	0.000207	13.3342	38.6828
238	Tongliao, China	8.26195	8.1902	98.0712	94.2887	0.344232	0.000784	14.8978	40.3612
239	Tongliao, China	8.41941	8.33027	98.0258	94.1958	0.399994	0.000773	15.5127	41.1353
240	Tongliao, China	7.98712	7.9126	98.1743	94.4985	0.342537	0.000661	15.0644	41.6387
245	Tongliao, China	8.01766	7.94404	98.0184	94.1577	0.368176	0.000786	14.9961	40.2184
246	Tongliao, China	6.72561	6.67416	97.8832	93.7892	0.332111	4e-06	14.7522	38.9491
248	Tongliao, China	8.98833	8.90598	98.0652	94.2554	0.346416	0.000818	17.6621	39.6252
249	Tongliao, China	6.89381	6.83826	97.3737	92.4912	0.356881	0.000718	8.78636	37.6904
251	Tongliao, China	9.49794	9.39716	98.0992	94.3917	0.397962	0.000799	16.2518	40.6338
252	Tongliao, China	7.80105	7.74946	98.2151	94.5851	0.333443	0.000781	17.1255	42.9603
253	Tongliao, China	6.7348	6.66915	97.723	93.4529	0.36777	0.000499	12.949	38.599
255	Tongliao, China	7.01835	6.962	97.7226	93.4481	0.380513	0.000201	13.5916	39.2426
258	Tongliao, China	7.11553	7.04865	97.6365	93.228	0.388778	0.000211	13.7024	38.7708
259	Tongliao, China	8.82924	8.75086	98.1464	94.4569	0.345261	0.000815	15.8592	40.2203
263	Tongliao, China	7.95549	7.87932	98.0576	94.2451	0.365189	0.000815	14.095	39.6938
264	Tongliao, China	7.01056	6.94718	97.329	92.4925	0.41021	0.000813	9.67205	38.1269
266	Tongliao, China	7.11951	7.05028	97.2137	92.1772	0.391514	0.000687	8.41772	37.5575
268	Tongliao, China	6.60048	6.54061	97.8456	93.6926	0.329799	0.000268	13.4807	38.3737
270	Tongliao, China	7.70167	7.62608	98.1891	94.5781	0.36365	0.000787	15.8801	41.6712
271	Tongliao, China	8.19153	8.12065	98.1944	94.5867	0.349616	0.000864	16.9911	41.9181
275	Tongliao, China	6.72961	6.67635	97.8597	93.7307	0.328232	0.000232	15.2063	38.0089
277	Tongliao, China	8.18691	8.11396	98.0624	94.2643	0.343133	0.000773	15.8414	39.2083
279	Tongliao, China	6.91169	6.84798	97.1121	92.0129	0.435467	0.000538	10.9276	38.7814
281	Tongliao, China	7.01493	6.94873	97.1254	92.0435	0.446634	0.00068	8.39382	37.8678
282	Tongliao, China	7.98365	7.91224	98.0632	94.2856	0.365461	0.000737	15.9829	39.2054
283	Tongliao, China	8.94961	8.8784	98.1155	94.3461	0.312439	0.000858	16.55	38.4859
284	Tongliao, China	7.07289	7.01502	97.7502	93.4708	0.346424	0.000496	14.0096	38.8641
286	Tongliao, China	8.13598	8.06076	98.1157	94.3676	0.329285	0.000863	16.393	39.2268
288	Tongliao, China	8.60224	8.51665	98.0232	94.1836	0.368112	0.000861	16.4074	39.7606
289	Tongliao, China	8.45377	8.37907	97.8828	93.8426	0.346702	0.00082	14.5475	37.564
291	Tongliao, China	7.02266	6.96278	97.7757	93.5485	0.355613	0.000504	12.996	38.3626
293	Tongliao, China	7.14219	7.0846	97.7769	93.533	0.33759	0.000483	14.447	38.2568
294	Tongliao, China	9.38509	9.30366	98.1369	94.4233	0.313902	0.000703	17.0588	38.8805
295	Tongliao, China	6.61818	6.57117	97.6793	93.3048	0.340009	8.2e-05	14.0329	37.5263
298	Tongliao, China	6.94327	6.88596	97.8134	93.6091	0.339843	0.000506	14.2536	38.4167
302	Tongliao, China	7.11149	7.04437	97.0962	91.968	0.436098	0.000764	8.12288	37.9276
303	Tongliao, China	7.58347	7.50968	98.0883	94.3199	0.353276	0.000736	14.5632	38.8523
306	Tongliao, China	7.49448	7.41742	98.0474	94.252	0.420994	0.000681	15.7275	40.386
311	Tongliao, China	6.79692	6.74336	97.8412	93.702	0.345368	0.000265	14.7941	38.6548
312	Tongliao, China	7.99653	7.93282	98.0645	94.2603	0.334537	0.000739	15.2582	38.0961
315	Tongliao, China	8.26245	8.19258	98.1685	94.5124	0.303909	0.000799	15.4078	38.5639
316	Tongliao, China	7.0896	7.03224	97.2679	92.3292	0.393737	0.000741	9.17291	37.9162
319	Tongliao, China	7.32086	7.24837	98.0231	94.1668	0.354446	0.000832	15.0048	38.8648
320	Tongliao, China	8.25338	8.17653	98.0817	94.289	0.311425	0.000836	14.762	38.3104
321	Tongliao, China	6.88475	6.81767	98.2446	94.6849	0.392868	0.000819	15.485	41.96
322	Tongliao, China	9.60764	9.52382	98.1701	94.4919	0.330671	0.000734	17.8318	39.4277
324	Tongliao, China	8.87076	8.79112	98.1557	94.5022	0.320837	0.00073	15.999	38.436
331	Tongliao, China	6.82928	6.77751	97.9243	93.8532	0.308984	0.000382	14.7663	38.9754
333	Tongliao, China	7.15687	7.10424	97.8006	93.5777	0.350793	1.7e-05	14.3664	39.5377
334	Tongliao, China	7.74914	7.67388	97.9964	94.1313	0.380953	0.000782	15.0661	39.1337
335	Tongliao, China	7.68966	7.61668	98.2509	94.7115	0.365376	0.000886	15.2172	41.8129
336	Tongliao, China	7.06169	6.99616	97.2047	92.1887	0.410949	0.000807	8.9004	37.743
337	Tongliao, China	7.78985	7.7168	97.9796	94.0504	0.35314	0.000901	15.0021	38.7717
338	Tongliao, China	7.90287	7.82416	98.0351	94.2261	0.393017	0.000824	15.0181	40.6033
340	Tongliao, China	7.71524	7.63707	97.8223	93.7218	0.373641	0.000809	14.0632	38.2921
343	Tongliao, China	8.30332	8.21775	97.9397	93.9547	0.376256	0.000773	15.2521	39.5483
344	Tongliao, China	8.0555	7.98608	98.0075	94.1124	0.33542	0.000842	15.1362	38.0583
345	Tongliao, China	9.12624	9.04616	97.9683	94.0402	0.354346	0.000792	16.607	38.0227
346	Tongliao, China	7.7618	7.68383	97.51	92.8668	0.406669	0.000727	13.2564	40.4297
348	Tongliao, China	8.13129	8.04767	97.7354	93.4859	0.395771	0.000786	13.1051	38.2373
349	Tongliao, China	7.77251	7.69403	97.8985	93.8782	0.411496	0.000857	14.7297	39.5665
350	Tongliao, China	7.16244	7.08307	98.0036	94.1338	0.377163	0.000854	13.7925	39.8535
352	Tongliao, China	8.58533	8.50188	98.1037	94.3628	0.351331	0.000514	15.784	38.7752
353	Tongliao, China	5.87864	5.82529	96.9909	91.7524	0.459504	0.00076	7.45992	37.7407
354	Tongliao, China	8.25059	8.17554	98.1001	94.365	0.317883	0.00056	17.0224	37.6611
358	Tongliao, China	6.77168	6.71824	97.1639	92.1124	0.419648	0.000811	8.98017	37.683
359	Tongliao, China	8.44346	8.37633	98.035	94.1744	0.322918	0.000554	15.7299	38.0547
361	Tongliao, China	8.16612	8.08118	98.1108	94.4146	0.354874	0.00061	15.7028	38.9652
364	Tongliao, China	8.47963	8.40993	98.0752	94.2803	0.338382	0.000552	14.833	38.975
365	Tongliao, China	7.65673	7.5872	98.0266	94.1509	0.336473	0.000502	15.0675	38.6389
369	Tongliao, China	8.10225	8.01505	98.1273	94.4827	0.378558	0.000615	15.7499	39.3976
370	Tongliao, China	7.10315	7.04656	97.7566	93.4901	0.361906	0.000228	14.1052	38.5413
373	Tongliao, China	7.97577	7.90046	97.9495	93.9765	0.333929	0.000463	13.6066	38.3105
376	Tongliao, China	7.60698	7.53554	98.1921	94.5998	0.343607	0.00058	16.1787	39.9582
377	Tongliao, China	8.51656	8.44383	98.101	94.3101	0.313035	0.000479	15.5976	38.6898
379	Tongliao, China	8.54318	8.46069	97.935	93.9372	0.34314	0.000565	15.4448	37.809
380	Tongliao, China	7.19305	7.13483	97.8734	93.7995	0.323979	0.000246	14.3434	38.4391
381	Tongliao, China	6.26385	6.21146	97.8059	93.6043	0.338791	0.000536	13.3545	38.1145
388	Tongliao, China	7.72207	7.64374	98.1623	94.5344	0.35124	0.000369	15.5635	39.8916
390	Tongliao, China	7.43557	7.37184	98.0138	94.1331	0.345484	0.000545	13.6665	39.4001
392	Tongliao, China	6.01308	5.96469	97.2162	92.1938	0.393926	0.000753	8.84681	38.523
394	Tongliao, China	6.86148	6.79879	97.6959	93.3759	0.369366	0.000507	12.6575	38.2144
398	Tongliao, China	6.82437	6.7642	97.8347	93.7112	0.346467	0.000242	13.3911	38.0164
399	Tongliao, China	6.91743	6.86554	97.9411	93.914	0.307341	0.000421	14.0282	37.9603
403	Tongliao, China	6.74111	6.68367	97.7594	93.5105	0.367288	0.000472	13.0219	38.464
404	Tongliao, China	7.37743	7.31546	98.2002	94.5797	0.323751	0.000525	15.4559	38.8549
406	Tongliao, China	6.97611	6.9186	97.8363	93.6353	0.318229	0.000301	14.0608	38.4529
407	Tongliao, China	7.48558	7.40346	98.1921	94.6189	0.373859	0.000517	14.6768	40.741
413	Tongliao, China	6.82547	6.77418	97.868	93.7434	0.333731	0.000224	14.5428	38.1205
414	Tongliao, China	6.67968	6.62635	97.8828	93.8044	0.315316	4e-06	12.8449	37.861
416	Tongliao, China	7.14262	7.08802	97.8148	93.6291	0.335104	0.000512	13.6575	37.7164
419	Tongliao, China	6.80518	6.74651	97.7208	93.425	0.360581	0.000578	12.8472	38.4275
422	Tongliao, China	6.88474	6.82446	97.186	92.149	0.421092	0.000684	8.62444	37.8428
425	Tongliao, China	7.19474	7.14024	97.8496	93.7381	0.334495	0.000492	13.3533	39.0404
427	Tongliao, China	6.47869	6.42497	97.6988	93.3732	0.356605	0.000551	12.6989	38.1889
429	Tongliao, China	6.8106	6.75417	97.3342	92.4949	0.40729	0.000762	9.01743	38.0401
431	Tongliao, China	6.72292	6.66544	97.7194	93.4037	0.35626	0.000237	13.4165	38.0479
432	Tongliao, China	6.69606	6.63417	97.2399	92.2575	0.387282	0.000775	8.45509	37.5812
433	Tongliao, China	7.03684	6.9762	97.7061	93.4066	0.392759	0.000554	13.2099	40.8781
435	Tongliao, China	6.98376	6.92338	97.6868	93.3395	0.369175	0.000292	12.8796	39.8154
436	Tongliao, China	7.9507	7.86641	97.6376	93.1848	0.402059	0.000551	14.003	38.8232
437	Tongliao, China	6.68992	6.62727	97.1759	92.1559	0.432974	0.00091	8.32126	37.625
438	Tongliao, China	8.66593	8.58419	97.9097	93.8566	0.388445	0.000634	15.5486	40.3259
439	Tongliao, China	6.95685	6.89865	97.6679	93.3315	0.363626	0.000578	13.4159	38.7761
440	Tongliao, China	6.66473	6.60795	97.8156	93.6776	0.394913	0.000212	14.2939	40.5157
442	Tongliao, China	6.62193	6.56492	97.8338	93.6681	0.352243	0.000195	13.8114	39.3006
443	Tongliao, China	6.60563	6.55157	97.3097	92.4218	0.392802	0.000772	9.33566	38.3756
445	Tongliao, China	9.44983	9.3556	98.0492	94.2431	0.376385	0.000498	17.2201	41.4447
447	Tongliao, China	8.75444	8.67923	98.0268	94.1653	0.337348	0.000555	15.8729	38.0036
450	Tongliao, China	6.8793	6.82045	97.5164	92.9488	0.409459	0.000218	12.1524	38.8206
451	Tongliao, China	6.80735	6.74515	97.6367	93.2179	0.37768	0.000617	12.6868	39.1185
452	Tongliao, China	6.72493	6.66971	97.9269	93.9347	0.477797	0.000428	13.8365	43.9107
453	Tongliao, China	6.78503	6.72302	97.7471	93.4693	0.365212	0.000208	13.1611	39.4106
