# Supplementary material for: Genome-wide association analysis identifies a candidate gene controlling seed size and yield in Xanthoceras sorbifolium Bunge
Source: Hortic Res. 2023 Nov 22;11(1):uhad243. doi: 10.1093/hr/uhad243 (PMC10788774; doi:10.1093/hr/uhad243)
Supplement: Web_Material_uhad243 [file web_material_uhad243.zip › Table S2.xlsx]

## Sheet: Sheet1
Table S2. Detailed information on 2164863 high-quality mutant loci.
Chromosome	Length/bp	Number of mutant sites	density site/kb
Chr1	40097451	191182	4.76793
Chr2	39341037	161892	4.11509
Chr3	35738308	162322	4.54196
Chr4	34590148	155816	4.50464
Chr5	34015926	135966	3.99713
Chr6	34973130	177810	5.08419
Chr7	32173403	123863	3.84986
Chr8	32613457	170212	5.21907
Chr9	30062096	135103	4.49413
Chr10	29817396	150652	5.05249
Chr11	28876547	121095	4.19354
Chr12	28800770	156683	5.44024
Chr13	28934939	138636	4.7913
Chr14	25069408	102392	4.08434
Chr15	22556286	81239	3.60161
The distribution types of mutation sites
Type	Count	Percent
non-coding	983930	0.4545
exonic	168210	0.0777
intronic	260650	0.1204
upstream	309142	0.1428
downstream	408726	0.1888
5‘-UTR	11473.8	0.0053
3'-UTR	22731.1	0.0105
The exon mutation type
Type	Count	Percent
Missense mutation	94749.2	0.56328
nonsense mutation	2644.26	0.01572
silent mutations	70816.3	0.421
