# Supplementary material for: Genome-wide association analysis identifies a candidate gene controlling seed size and yield in Xanthoceras sorbifolium Bunge
Source: Hortic Res. 2023 Nov 22;11(1):uhad243. doi: 10.1093/hr/uhad243 (PMC10788774; doi:10.1093/hr/uhad243)
Supplement: Web_Material_uhad243 [file web_material_uhad243.zip › Table S4.xlsx]

## Sheet: Sheet1
Table S4. Statistics of the 399 significant SNP loci integrated by candidate genes
SNP	Candidate genes	Positional relationship between genes and SNPs	Gene Function Annotation
Chr10_24013014	EVM0013598	upstream	Floral homeotic protein APETALA 2
Chr12_6255176	EVM0012362	downstream	Ferredoxin-dependent glutamate synthase 1, chloroplastic/mitochondrial
Chr13_2798151	EVM0021213	downstream	Na(+)/H(+) antiporter NhaA
Chr6_1533493	NA
Chr7_11410684	EVM0004456	upstream	HEAT repeat-containing protein 6
Chr9_9335505	EVM0009380	upstream	Aspartate carbamoyltransferase 2, chloroplastic
Chr9_15343658	EVM0005225	upstream	Retrovirus-related Pol polyprotein from transposon RE1
Chr1_22025905	EVM0009712	upstream	Beta-1,3-N-acetylglucosaminyltransferase lunatic fringe
Chr10_2790722	EVM0020916	intron	Pentatricopeptide repeat-containing protein At1g62590
Chr4_17899005	EVM0016234	downstream	Flagellar biosynthesis protein FlhF
Chr5_20739683	EVM0014407	downstream	O-fucosyltransferase 23
Chr9_3099394	EVM0010340	intron	Chaperonin CPN60-like 2, mitochondrial
Chr10_24012613	EVM0013598	exon	Floral homeotic protein APETALA 2
Chr10_19015610	EVM0000804	upstream	DNA-3-methyladenine glycosylase 1
Chr10_19015624		upstream
Chr10_19015720		upstream
Chr10_19015742		upstream
Chr10_19015755		upstream
Chr10_19015831		upstream
Chr10_19016520		upstream
Chr10_19016738		upstream
Chr10_19017166		upstream
Chr10_19040488	EVM0022466	exon	Sugar transporter ERD6-like 4
Chr10_19042494		exon
Chr10_19601257	EVM0016776	downstream	Endoplasmic reticulum transmembrane protein 1
Chr10_19601896		downstream
Chr10_19606341		downstream
Chr10_19607288		downstream
Chr10_19609197		downstream
Chr10_19612065		downstream
Chr10_19618714	EVM0004410	upstream	F-box protein At5g07610
Chr10_20668467	NA
Chr10_20668862
Chr10_20669290
Chr10_20670951
Chr10_20671883
Chr10_20673458
Chr10_20674343
Chr10_20675694
Chr10_20677050
Chr10_20677306
Chr10_20677459
Chr10_20677671
Chr10_20678213
Chr10_20678462
Chr10_20681515
Chr10_20683730
Chr10_20685445
Chr10_20685547
Chr10_20686176
Chr10_20686703
Chr10_20687320
Chr10_20687403
Chr10_20687597
Chr10_20687957
Chr10_20688091
Chr10_20688701	EVM0013374	upstream	Probable calcium-binding protein CML41
Chr10_20688866		upstream
Chr10_20689023		upstream
Chr10_20689440		upstream
Chr10_20689775		upstream
Chr10_20692029		upstream
Chr10_20701483		upstream
Chr10_21828906	NA
Chr10_21960141
Chr10_21979787
Chr10_21979952
Chr10_21981049
Chr10_21982051
Chr10_21992480
Chr10_21996435
Chr10_21996438
Chr10_22005503	EVM0014392	upstream	Upstream activation factor subunit spp27
Chr10_22014635		exon
Chr10_22024797	EVM0016984	downstream	Transcription factor HHO5
Chr10_22024971		downstream
Chr10_22038462	EVM0004612	exon	LOB domain-containing protein 36
Chr10_22039304		intron
Chr10_22039305		intron
Chr10_22065125	EVM0008405	downstream	LOB domain-containing protein 36
Chr10_22090184	EVM0010581	exon	LOB domain-containing protein 36
Chr10_22106026	EVM0012226	downstream	LOB domain-containing protein 36
Chr10_22108407		downstream
Chr10_22145280	NA
Chr10_22160228
Chr10_22160941
Chr10_22184517	EVM0024332	downstream	LOB domain-containing protein 36
Chr10_22222982	EVM0024539	upstream	Mitogen-activated protein kinase kinase kinase 5
Chr10_22224119		upstream
Chr10_22250595	EVM0000187	downstream	Peroxidase 10
Chr10_22250880		downstream
Chr10_22252849		downstream
Chr10_22264629	EVM0020925	intron	Peptidyl-prolyl cis-trans isomerase CYP40
Chr10_22272560	EVM0005174	downstream	Protein WEAK CHLOROPLAST MOVEMENT UNDER BLUE LIGHT 1
Chr10_22274588		downstream
Chr10_22282720	EVM0006143	upstream	Patatin-like protein 1
Chr10_22291601	EVM0011589	exon	Patatin-like protein 1
Chr10_22294982		exon
Chr10_22300130	EVM0016131	downstream	Strigolactone esterase D14
Chr10_22305821		downstream
Chr10_22309102		downstream
Chr10_22310434		downstream
Chr10_22315199		downstream
Chr10_22319045		upstream
Chr10_22322141		upstream
Chr10_22325499		upstream
Chr10_22326889		upstream
Chr10_22327078		upstream
Chr10_22332960	EVM0013411	upstream	Phosphoglycerate mutase-like protein 4
Chr10_22333094		upstream
Chr10_22365915		downstream
Chr10_22366590		downstream
Chr10_22371657	EVM0018762	upstream	CDPK-related kinase 5
Chr10_22376578		upstream
Chr10_22376746		upstream
Chr10_22378421		upstream
Chr10_22546853	EVM0002080	downstream	Precursor of CEP1
Chr10_22732212	EVM0002136	upstream	Precursor of CEP9
Chr10_22732885		exon
Chr10_22735271		downstream
Chr10_22742429	EVM0002495	upstream	Nodulation protein H
Chr10_22742821		upstream
Chr10_22742894		upstream
Chr10_22743080		upstream
Chr10_22743212		upstream
Chr10_22743306		upstream
Chr10_22743370		upstream
Chr10_22743544		upstream
Chr10_22743568		upstream
Chr10_22743570		upstream
Chr10_22743775		upstream
Chr10_22743851		upstream
Chr10_22743902		upstream
Chr10_22743959		upstream
Chr10_22744073		upstream
Chr10_22744185		upstream
Chr10_22744308		upstream
Chr10_22746904		upstream
Chr10_22747471		upstream
Chr10_22747496		upstream
Chr10_22747640		upstream
Chr10_22750409		upstream
Chr10_22750670		upstream
Chr10_22750833		upstream
Chr10_22751352		upstream
Chr10_22751359		upstream
Chr10_22751468		upstream
Chr10_22751656		upstream
Chr10_22759522		intron
Chr10_22760123		intron
Chr10_22761355		intron
Chr10_22762327		intron
Chr10_22762357		intron
Chr10_22762536		intron
Chr10_22764038		intron
Chr10_22764084		intron
Chr10_22764161		intron
Chr10_22764253		intron
Chr10_22764446		intron
Chr10_22764451		downstream
Chr10_22770737		downstream
Chr10_22773259		downstream
Chr10_22773643		downstream
Chr10_22777946		downstream
Chr10_22798798	EVM0020677	intron	Patatin-like protein 1
Chr10_22890821	EVM0009295	intron	Uncharacterized membrane protein At3g27390
Chr10_22911594	EVM0010143	upstream	B3 domain-containing protein Os01g0234100
Chr10_22911813		upstream
Chr10_23166068	EVM0012090	upstream	Eukaryotic initiation factor 4A
Chr10_23166483	EVM0020945	exon	Differentially expressed in FDCP 6 homolog
Chr10_23167154		exon
Chr10_23168473		exon
Chr10_23168695		exon
Chr10_23168861		exon
Chr10_23170005		exon
Chr10_23170135		exon
Chr10_23171076		exon
Chr10_23173615		intron
Chr10_23175429	EVM0013484	upstream	Pentatricopeptide repeat-containing protein At4g13650
Chr10_23176098		upstream
Chr10_23177059		exon
Chr10_23178561		exon
Chr10_23180413	EVM0004041	exon	Caltractin
Chr10_23209016	EVM0009308	upstream	Abscisic acid 8'-hydroxylase 4
Chr10_23212327	NA
Chr10_23233447	EVM0011301	upstream	Ethylene-responsive transcription factor ERF114
Chr10_23234481		upstream
Chr10_23257888	EVM0017970	downstream	Red chlorophyll catabolite reductase, chloroplastic
Chr10_23267754		downstream
Chr10_23289915	EVM0019943	downstream	Leucine-rich repeat, immunoglobulin-like domain and transmembrane domain-containing protein 2
Chr10_23323067	EVM0023161	exon	Tumor necrosis factor ligand superfamily member 13
Chr10_23366814	EVM0000364	exon	Remorin 4.1
Chr10_23377019	EVM0003275	upstream	Heterogeneous nuclear ribonucleoprotein 1
Chr10_23386847	EVM0012005	exon	Probable feruloyl esterase A
Chr10_23387136		upstream
Chr10_23393228		upstream
Chr10_23393287		upstream
Chr10_23410526	EVM0021119	downstream	Lipase
Chr10_23415132		downstream
Chr10_23630878	EVM0000305.2	upstream	Nicotinate phosphoribosyltransferase 2
Chr10_23695986	EVM0002738	upstream	Genome polyprotein (Fragment)
Chr10_23696423		upstream
Chr10_23697253		upstream
Chr10_23698216		upstream
Chr10_23702725	EVM0015548	downstream	pre-rRNA processing protein FTSJ3
Chr10_23702898		downstream
Chr10_23703039		downstream
Chr10_23703196		downstream
Chr10_23703650		downstream
Chr10_23707323		downstream
Chr10_23722249		upstream
Chr10_23730738		upstream
Chr10_23844961	EVM0001405	downstream	Uncharacterized acetyltransferase At3g50280
Chr10_23864241	EVM0000725	downstream	Uncharacterized acetyltransferase At3g50280
Chr10_23908737	EVM0018205	upstream	Glycogen synthase
Chr10_23968829	EVM0024340	downstream	OTU domain-containing protein 3
Chr10_23969050		downstream
Chr10_23969112		downstream
Chr10_23969139		downstream
Chr10_23969183		downstream
Chr10_23969262		downstream
Chr10_23969331		downstream
Chr10_23969365		downstream
Chr10_23969377		downstream
Chr10_23969413		downstream
Chr10_23969583		downstream
Chr10_23969611		downstream
Chr10_23969624		downstream
Chr10_23969739		downstream
Chr10_23970391		downstream
Chr10_23970855		downstream
Chr10_23970857		downstream
Chr10_23973767		downstream
Chr10_23974913		downstream
Chr10_23974929		downstream
Chr10_23974961		downstream
Chr10_23974963		downstream
Chr10_23985459		downstream
Chr10_23985494		downstream
Chr10_23985495		downstream
Chr10_23985542		downstream
Chr10_23985549		downstream
Chr10_23985997		downstream
Chr10_23994043		downstream
Chr10_23994183		downstream
Chr10_23994200		downstream
Chr10_23994270		downstream
Chr10_23994311		downstream
Chr10_24008593		downstream
Chr10_24008719		downstream
Chr10_24008725		downstream
Chr10_24009034		downstream
Chr10_24009817		intron
Chr10_24010028		exon
Chr10_24010033		exon
Chr10_24010580		intron
Chr10_24011058		intron
Chr10_24011180		exon
Chr10_24011283		intron
Chr10_24011727		exon
Chr10_24011799		exon
Chr10_24011931		exon
Chr10_24013368		upstream
Chr10_24018602		upstream
Chr10_24019083		upstream
Chr10_24019195	EVM0013598	upstream	Floral homeotic protein APETALA 2
Chr10_24021613		upstream
Chr10_24024278		upstream
Chr10_24024606		upstream
Chr10_24024626		upstream
Chr10_24027060	NA
Chr10_24032959
Chr10_24034257
Chr10_24036481
Chr10_24037743
Chr10_24037779
Chr10_24040007
Chr10_24040158
Chr10_24050422	EVM0020556	downstream	Polyadenylate-binding protein 4
Chr10_24050533		downstream
Chr10_24051837		downstream
Chr10_24052061		downstream
Chr10_24052076		downstream
Chr10_24053970		downstream
Chr10_24055824		downstream
Chr10_24056076		downstream
Chr10_24058034		downstream
Chr10_24059250		downstream
Chr10_24059995		downstream
Chr10_24060534		downstream
Chr10_24060544		downstream
Chr10_24062681		downstream
Chr10_24062691		downstream
Chr10_24062994		downstream
Chr10_24064658		downstream
Chr10_24067913		intron
Chr10_24068985		intron
Chr10_24073918		upstream
Chr10_24074291		upstream
Chr10_24074352		upstream
Chr10_24075638		upstream
Chr10_24075731		upstream
Chr10_24082616		upstream
Chr10_24082823		upstream
Chr10_24082921		upstream
Chr10_24084193		upstream
Chr10_24114681	EVM0002537	upstream	Replication initiation protein
Chr10_24114707		upstream
Chr10_24115290		upstream
Chr10_24115390		upstream
Chr10_24115686		upstream
Chr10_24117156		upstream
Chr10_24117188		upstream
Chr10_24120727		upstream
Chr10_24124141		downstream
Chr10_24124146		downstream
Chr10_24126254	EVM0003205	upstream	CBS domain-containing protein CBSX1, chloroplastic
Chr10_24130192		upstream
Chr10_24202059	EVM0001478	downstream	Probable beta-1,4-xylosyltransferase IRX14H
Chr10_24210989		intron
Chr10_24224692	EVM0009349	upstream	Probable WRKY transcription factor 7
Chr10_24401278	EVM0007037	upstream	Probable inactive receptor kinase At5g67200
Chr10_24401307		upstream
Chr10_24401410		upstream
Chr10_24401667		upstream
Chr10_24405759		exon
Chr10_24406094		intron
Chr10_24501827	EVM0024129	exon	UPF0481 protein At3g47200
Chr10_24502111		exon
Chr10_24502903		exon
Chr10_24502999		exon
Chr10_24503105		exon
Chr10_24503172	EVM0010066	downstream	Protein RER1A
Chr10_24503244		downstream
Chr10_24503612		downstream
Chr10_24503793		downstream
Chr10_24504353		intron
Chr10_24504404		intron
Chr10_24504430		intron
Chr10_24504573		intron
Chr10_24504600		intron
Chr10_24504610		intron
Chr10_24504661		intron
Chr10_24504840		intron
Chr10_24504889		intron
Chr10_24504904		intron
Chr10_24504924		intron
Chr10_24505243		exon
Chr10_24505636		exon
Chr10_24505734		exon
Chr10_24506274	EVM0005375	upstream	Phosphatidylinositol 3,4,5-trisphosphate 3-phosphatase and protein-tyrosine-phosphatase PTEN2A
Chr10_24506365		upstream
Chr10_24506385		upstream
Chr10_24506433		upstream
Chr10_24506958		upstream
Chr10_24507085		upstream
Chr10_24507209		upstream
Chr10_24507307		upstream
Chr10_24507332		upstream
Chr10_24507454		upstream
Chr10_24507517		upstream
Chr10_24507580		upstream
Chr10_24507597		upstream
Chr10_24507608		upstream
Chr10_24507638		upstream
Chr10_24507644		upstream
Chr10_24507751		upstream
Chr10_24507799		upstream
Chr10_24508087		upstream
Chr10_24508135		upstream
Chr10_24508143		upstream
Chr10_24508204		upstream
Chr10_24508291		upstream
Chr10_24508349		upstream
Chr10_24508354		upstream
Chr10_24508821		upstream
Chr10_24508836		upstream
Chr10_24508903		upstream
Chr10_24511260		upstream
Chr10_24511350		upstream
Chr10_24511436		upstream
Chr10_24511513		upstream
Chr10_24512917		upstream
Chr10_24512992		upstream
Chr10_24513008		upstream
Chr10_24513030		upstream
Chr10_24513048		upstream
Chr10_24513261		upstream
Chr10_24516663		exon
Chr10_24524175	EVM0018721	exon	Small RNA degrading nuclease 3
Chr10_24527308		intron
Chr10_24528791		intron
Chr10_24613012	EVM0013190	downstream	Probable LRR receptor-like serine/threonine-protein kinase At4g37250
Chr10_24614803		downstream
Chr10_24621088		downstream
Chr10_24621098		downstream
Chr10_25013941	EVM0020290	upstream	Agamous-like MADS-box protein AGL104
Chr10_25013954		upstream
Chr10_25014496		upstream
