# Supplementary material for: Genome-wide association analysis identifies a candidate gene controlling seed size and yield in Xanthoceras sorbifolium Bunge
Source: Hortic Res. 2023 Nov 22;11(1):uhad243. doi: 10.1093/hr/uhad243 (PMC10788774; doi:10.1093/hr/uhad243)
Supplement: Web_Material_uhad243 [file web_material_uhad243.zip › Table S5.xlsx]

## Sheet: Sheet1
Table S5. Primers and procedure parameters for RT-qPCR experiments
Primers for XsAP2 promoter region cloning
F	5‘-TTGCGCTGTCTATTTCCATTAGTGGGT-3’
R	5‘-TCACTGCCCAATACAGCATAGACGAT-3’
Primers for RT-qPCR（XsAP2）
F	5‘-GGATCTCAATGACTCGCCTGAT-3’
R	5‘-CGTTTTCCCTTCTCATCATCGC-3’
Actin primers for RT-qPCR（Arabidopsis thaliana）
F	5'-TTACCCGATGGGCAAGTC-3'
R	5'-GCTCATACGGTCAGCGATAC-3'
Actin primers for RT-qPCR（Xanthoceras sorbifolium）
F	5'-AGAGATTCCGTTGCCCAGAA-3'
R	5'-CCACCACTGAGCACAATGTT-3'
Rt-qPCR reaction conditions
95℃	60s	Ramp Rate 4.4℃/s
1 cyc
95℃	5s	Ramp Rate 4.4℃/s
60℃	30s	Ramp Rate 2.2℃/s
72℃	30s	Ramp Rate 4.4℃/s
45 cyc
95℃	5s	Ramp Rate 4.4℃/s
60℃	60s	Ramp Rate 2.2℃/s
95℃		Ramp Rate 0.11℃/s 5 per℃
1 cyc
50℃	30s	Ramp Rate 2.2℃/s
1 cyc
